# Supplementary material for: Identification and Analysis of the Plasma Membrane H+-ATPase Gene Family in Cotton and Its Roles in Response to Salt Stress
Source: Plants (Basel). 2024 Dec 16;13(24):3510. doi: 10.3390/plants13243510 (PMC11728463; doi:10.3390/plants13243510)
Supplement: Supplementary file 1 [file plants-13-03510-s001.zip]

Archive with 6 entries (6 files):
- Fig.S1-revised.tif
- Fig.S2.tif
- Table. S1-revised.pdf
- Table. S2.pdf
- Table. S3-revised.pdf
- Table. S4.pdf
